# Supplementary material for: The link between immunity and life history traits in scleractinian corals
Source: PeerJ. 2014 Oct 30;2:e628. doi: 10.7717/peerj.628 (PMC4217183; doi:10.7717/peerj.628)
Supplement: Supplemental Information 1 — This excel file contains the raw data used in the manuscript entitled “The link between immunity and life history traits in scleractinian corals”. The file contains two spreadsheets one for each group of species with the labels: Meandrina spp. and Porites spp. Each spreadsheet has nine columns, the first is the Sample No., then the species names and the final seven contain the values of each of the immune measures performed in this study. [file peerj-02-628-s001.xlsx]

## Sheet: Meandrina spp.
SAMPLE No.	SPECIES	SUPEROXIDE DISMUTASE	CATALASE	PEROXIDASE	MELANIN SYNTHESIS	MELANIN CONCENTRATION	% INHIBITION	DOUBLING TIME
PR11_001	M. danae	1036.56	408.724	0.452	0.125	9.58	62.585	2.973
PR11_002	M. danae	1608.72	1069.25	0.084	0.112	9.038	57.221	3.062
PR11_003	M. danae	3118.63	2129.62	0.417	0.179	9.047	40.184	1.861
PR11_004	M. danae	1538.45	976.55	0.315	0.175	7.694	69.456	3.654
PR11_005	M. danae	4296.33	1397.67	0.151	0.073	7.236	54.483	2.498
PR11_006	M. danae	1980.33	1149.73	0.005	0.185	7.596	45.176	2.05
PR11_007	M. danae	2004.42	894.215	0.131	0.356	8.665	31.47	1.628
PR11_008	M. danae	1960.46	1184.49	0.082	0.093	7.241
PR11_009	M. danae	4214.59	4162.77	0.075	0.112	6.179	61.217	2.951
PR11_010	M. danae	1377.31	1094.57	0.081	0.162	4.91	63.679	3.308
PR11_011	M. danae	2339.61	1317.43	0.109	0.161	6.017	69.133	3.609
PR11_012	M. danae	7040.22	2615.94	0.161	0.073	4.257	61.465	2.895
PR11_013	M. danae	2105.26	969.593	0.056	0.028	5.944	25.987	1.507
PR11_014	M. danae	2596.99	1506.2	0.057	0.03	6.7	63.85	3.467
PR11_015	M. danae	1595.57	84.223	0.008	0.059	4.251	49.669	2.21
PR11_016	M. danae	2511.93	1460.04	0.182	0.045	2.831	53.893	2.503
PR11_017	M. danae	2423.92	1603.78	0.165	0.089	2.212	49.757	2.214
PR11_018	M. danae	2325.15	1142.54	0.101	0.164	6.615	60.541	2.85
PR11_019	M. danae	8226.71	8526.11	0.382	0.121	0.702	-14.607	1.016
PR11_020	M. danae	1886.47	1039.64	0.115	0.128	5.691	38.408	1.808
PR11_021	M. danae	2158.11	981.022	0.127	0.218	5.683	28.714	1.721
PR11_040	M. meandrites	1289.47	1477.7	0.168	0.203	6.903	89.107	10.297
PR11_041	M. meandrites	1914.08	260.919	0.161	0.362	6.271	69.41	3.638
PR11_042	M. meandrites	1074.18	1406.72	0.047	0.149	5.371	64.604	3.143
PR11_043	M. meandrites	894.88	1472.27	0.118	0.071	2.06	86.623	8.997
PR11_044	M. meandrites	1724.08	1801.7	0.458	0.333	4.983	85.846	7.869
PR11_045	M. meandrites	955.905	1034.25	0.132	0.127	3.567	86.671	8.658
PR11_046	M. meandrites	601.587	150.82	0.274	0.216	4.977	88.899	10.824
PR11_047	M. meandrites	2104.91	1613.87	0.242	0.177	3.682	73.041	5.245
PR11_048	M. meandrites	1602.69	1419.62	0.132	0.058	5.008	81.085	7.096
PR11_049	M. meandrites	2068.35	1346.63	0.231	0.028	1.926	65.232	3.2
PR11_050	M. jacksoni	683.459	774.9	0.065	0.15	3.044	56.94	2.648
PR11_102	M. meandrites	2171.05	2569.55	0.133	0.088	2.465	64.102	3.61
PR11_103	M. meandrites	2018.94	2251.23	0.091	0.037	6.542	71.238	4.724
PR11_104	M. meandrites	4528.54	1357.25	0.128	0.099	6.321	20.143	1.887
PR11_105	M. meandrites	1820.88	2020.82	0.059	0.014	3.783	78.999	6.177
PR11_106	M. meandrites	1841.02	1397.15	0.083	0.042	4.489	75.08	5.207
PR11_107	M. meandrites	1670.19	1668.87	0.099	0.025	4.418	77.403	5.745
PR11_121	M. jacksoni	558.568	334.864	0.139	0.139	5.202	82.335	7.328
PR11_122	M. jacksoni	3364.91	3332.58	0.171	0.301	2.035
PR11_123	M. jacksoni	87.78	2586.01	0.094	0.15	5.075
PR11_124	M. jacksoni	223.19	4161.99	0.229	0.121	4.166	50.046	2.714
PR11_125	M. jacksoni	703.702	5900.5	0.059	0.947	2.33	34.076	1.972
PR11_126	M. jacksoni	683.509	2035.78	0.291	0.22	0.204	100	0.001
PR11_140	M. jacksoni	635.505	2278.33	0.162	0.176	6.969	80.781	6.749
PR11_170	M. jacksoni	805.394	2885.96	0.236	0.245	14.217	53.013	2.757
PR11_171	M. jacksoni	546.45	3165.07	0.109	0.172	11.033	74.044	4.987
PR11_172	M. meandrites	822.019	1378.87	0.212	0.051	12.293	81.103	6.848
PR11_173	M. meandrites	2161.04	2949.35	0.239	0.305	7.362	81.411	6.961
PR11_174	M. meandrites	3122.82	2030.11	0.229	0.229	6.788	81.916	7.165
PR11_175	M. meandrites	993.087	2249.8	0.078	0.177	12.229	78.739	6.089
PR11_202	M. jacksoni	687.48	2697.46	0.163	0.182	11.14	70.697	4.518
PR11_203	M. jacksoni	630.211	2973.91	0.073	0.195	17.382	55.621	2.947
PR11_204	M. jacksoni	1970.96	4596.18	0.109	0.178	12.702	55.049	2.89
PR11_205	M. jacksoni	724.803	3173.46	0.1	0.224	7.266	65.364	3.749
PR11_206	M. jacksoni	137.094	4271.91	0.057	0.342	9.015	66.779	3.927

## Sheet: Porites spp.
SAMPLE	SPECIES	SUPEROXIDE DISMUTASE	CATALASE	PEROXIDASE	MELANIN SYNTHESIS	MELANIN CONCENTRATION	% INHIBITION	DOUBLING TIME
Pa001	P. astreoides	35725	381.341	0.02	0.838	5.708	21.6775	1.20343
Pa002	P. astreoides	17085.8	221.088	0.49	0.957	4.822	-15.9413	0.81367
Pa003	P. astreoides	32079	1016.98	0.791	1.242	3.01	24.226	1.24625
Pa004	P. astreoides	26554.7	435.433	0.299	0.633	4.576	1.74389	0.965499
Pa005	P. astreoides	21883.7	222.98	0.056	0.867	9.803	2.75258	0.972647
Pa006	P. astreoides	22290.2	365.014	0.107	0.76	6.723	-14.1396	0.825518
Pa007	P. astreoides	26999.8	399.849	0.081	0.582	3.561	-1.84396	0.947909
Pa008	P. astreoides	41809.8	633.689	0.401	0.627	7.531	-0.367085	0.969549
Pa009	P. astreoides	23601.1	640.75	0.669	1.434	4.978	8.39154	1.03156
Pa010	P. astreoides	32106.1	489.158	2.266	3.164	2.672	15.3367	1.11784
Pa011	P. astreoides	41003.3	1769.53	3.939	0.621	3.439	6.05685	1.00396
Pa012	P. astreoides	29218.9	506.923	1.034	1.875	8.373	35.2144	1.54502
Pa013	P. astreoides	31409.2	962.628	0.525	0.875	8.887	24.2826	1.24434
Pa014	P. astreoides	33458.9	330.704	0.732	0.897	10.687	50.9236	1.91979
Pa015	P. astreoides	20616.6	446.643	0.459	1.42	5.436	27.8633	1.31459
Pa016	P. astreoides	35326.7	2210.55	0.466	0.262	3.868	7.75412	1.02991
Pa017	P. astreoides	24617.2	770.289	0.958	0.794	5.401	5.48123	0.997906
Pa018	P. astreoides	29858.1	83.301	0.297	1.236	6.594	40.0045	1.65173
Pa019	P. astreoides	32310.1	508.51	0.406	1.263	0.783	15.1218	1.11189
Pa020	P. astreoides	52373.1	260.975	0.059	0.415	4.741	25.8049	1.27443
PP01	P. porites	13542.5	122.248	0.459	0.378	21.897	45.91	2.599
PP02	P. porites	11752.3	126.595	0.622	0.501	11.87	35.951	2.291
PP03	P. porites	11617.5	157.573	0.509	0.391	19.23	15.195	1.674
PP04	P. porites	23347.3	360.967	1.199	0.83	9.378	28.336	1.951
PP05	P. porites	21992.1	208.97	0.481	0.887	24.478	24.576	1.907
PP06	P. porites	21909.5	344.513	0.49	0.479	17.295	57.168	3.267
PP07	P. porites	11882.1	2747.31	0.564	0.66	29.676	31.722	2.07
PP08	P. porites	9809.02	112.871	0.61	0.779	10.723	46.129	2.719
PP09	P. porites	11704.9	145.305	0.31	0.472	20.478	35.479	2.163
PP10	P. porites	9516.65	263.538	0.347	0.4	35.847	100	0.0001
PP11	P. porites	10789.4	95.254	0.965	0.239	30.174	56.365	3.354
PP12	P. porites	13988.4	36.417	0.497	0.589	10.924	44.824	2.537
PP13	P. porites	15515.9	87.012	0.371	0.767	11.326	8.339	1.696
PP14	P. porites	10981.8	121.369	0.064	0.417	32.062	100	0.0001
